# Supplementary material for: Two Genomic Regions Contribute Disproportionately to Geographic Differentiation in Wild Barley
Source: G3 (Bethesda). 2014 Apr 22;4(7):1193–203. doi: 10.1534/g3.114.010561 (PMC4455769; doi:10.1534/g3.114.010561)
Supplement: Supporting Information [file supp_g3.114.010561_TableS3.txt]

SNP	Morex_State	Bulbosum_States
11_10005	A	G
12_30341	G	G
12_30718	G	CG
11_21050	A	A
11_21087	G	G
11_11023	C	G
12_30278	C	C
12_11139	C	C
12_30989	G	G
11_11110	T	T
12_20281	C	C
11_10429	C	G
12_30456	G	A
11_11488	A	GA
11_10477	T	C
11_10521	T	G
12_11284	A	C
11_21037	T	T
11_21256	A	G
12_10296	C	C
11_21260	T	A
12_31404	T	T
11_20792	C	C
11_21472	T	C
12_30098	C	C
11_11071	A	CT
11_20754	C	C
12_11433	T	A
12_10897	G	G
12_31289	A	A
11_20170	A	A
12_31492	T	A
11_21041	C	G
12_20090	G	A
11_10015	G	G
12_10034	C	T
11_20594	C	C
12_11340	G	C
11_21193	C	T
12_21479	A	G
11_10939	C	C
12_30702	T	C
12_10233	G	G
12_11527	A	A
11_10129	A	CT
12_31529	G	A
12_11485	G	C
12_30729	G	G
11_20488	C	C
12_30522	T	G
12_21064	C	G
11_20886	G	C
11_20100	A	C
11_21332	T	G
12_11045	G	C
11_20667	T	T
11_21357	G	A
11_20537	C	A
11_10383	A	C
12_11151	C	G
11_21325	C	C
12_21337	T	A
12_31351	A	C
11_11402	G	G
12_30745	A	C
11_10668	G	G
11_10161	C	C
11_10172	T	A
12_30838	T	T
12_10864	G	C
11_10861	G	C
12_30764	T	G
11_11086	T	G
12_21268	G	C
11_11473	C	C
12_31177	C	G
12_11005	A	T
11_21398	A	T
11_20573	G	C
12_30827	G	C
12_30826	A	C
11_20690	T	G
11_10770	G	G
11_20185	A	A
11_10733	G	G
12_30265	A	A
11_11244	G	C
12_31161	A	C
11_10833	A	G
12_30467	T	C
11_20982	T	T
11_11532	A	C
12_31127	G	A
11_20951	G	C
11_10109	C	G
12_20183	G	C
11_10494	A	C
11_10232	A	T
12_10662	T	A
11_10446	C	C
12_31486	A	T
12_30864	C	C
11_21271	C	C
11_20212	C	G
11_20844	A	T
11_21305	A	T
11_20362	T	G
12_31395	T	A
11_20617	G	G
11_10454	C	C
11_10753	C	G
12_11144	C	C
12_10969	C	G
12_31515	C	G
12_21471	T	T
11_11090	C	C
11_10563	T	A
11_10387	T	G
11_20531	C	C
11_10617	T	C
12_31211	G	G
11_10061	G	A
12_21290	G	G
11_20005	C	C
12_30748	G	T
12_30149	A	C
11_20113	G	G
12_30538	A	C
11_21404	A	G
11_10942	A	C
11_10738	C	TC
12_10880	T	T
11_10480	G	G
12_30126	C	G
12_30026	G	A
11_21281	G	A
11_20358	T	A
11_20674	A	A
12_30496	A	G
12_20696	T	T
12_30919	G	G
12_30918	G	A
11_10547	A	G
11_10747	C	G
11_10281	T	G
11_10966	T	A
11_21200	C	TG
11_20454	T	G
12_30543	A	T
11_11513	T	G
11_10017	G	T
12_30155	T	G
12_30226	C	C
11_20724	T	A
11_21189	C	G
12_30556	C	TC
11_11299	G	G
11_11505	A	A
11_21273	G	G
11_10318	A	T
11_10723	A	C
12_11020	C	G
11_10202	A	GA
12_30567	C	G
11_10396	G	G
12_11300	G	G
12_31105	A	T
11_11227	A	T
11_10749	T	T
11_20757	A	A
11_21216	A	C
11_20905	G	C
12_31446	C	G
11_11221	C	C
12_30618	A	A
12_10306	A	A
11_10293	G	C
12_30931	C	AG
11_20996	C	G
11_20653	A	G
11_20453	G	T
11_20039	T	C
12_21458	C	C
12_30942	A	T
12_10164	C	A
12_30715	A	C
12_31463	T	A
11_20245	G	G
12_31262	G	GC
11_21008	T	T
12_31357	A	C
11_10363	G	G
11_21253	G	T
12_30849	G	G
11_20896	T	G
12_11318	C	G
11_10350	T	C
12_20011	G	C
11_20597	A	C
11_20824	A	C
12_11011	T	T
12_30749	T	A
12_20599	T	T
11_21219	G	G
11_20354	C	TC
12_10948	C	G
11_20586	C	G
11_20392	C	A
12_30714	T	G
11_10297	A	A
11_21184	G	C
11_20032	A	G
11_11354	C	G
12_10850	A	T
12_31214	C	C
11_10414	C	C
12_31350	C	G
11_10349	A	C
12_31406	C	G
11_10146	G	G
11_20943	C	C
11_10240	A	C
12_10207	C	G
11_11481	G	AG
12_21019	A	A
12_30697	C	C
12_31464	T	T
11_20997	G	G
12_30115	T	C
11_20422	G	G
11_20182	T	C
11_20487	C	G
11_20511	T	A
12_11511	C	C
11_10933	C	G
11_20287	T	G
11_10427	T	G
11_11350	A	GA
12_30297	A	T
12_30593	A	C
12_30135	G	T
12_20326	G	T
12_31086	C	C
11_10113	T	G
11_10208	A	A
11_10283	C	C
12_10564	G	G
11_10390	T	A
11_10315	G	C
12_30721	A	C
11_20095	A	C
12_31173	A	C
11_21035	C	T
12_31128	G	C
11_20762	C	C
12_10666	T	T
12_30353	G	G
12_10777	G	T
11_10180	G	G
12_11089	G	C
12_31009	G	C
11_10075	G	A
11_21312	C	A
12_11324	A	C
12_20985	C	C
12_30254	G	C
11_20205	A	T
12_10125	G	G
11_20383	T	C
12_10607	C	G
12_30571	G	T
12_11515	G	G
11_20736	A	C
11_20131	T	A
12_30804	G	C
11_10821	T	C
11_11216	A	C
11_11105	T	G
12_31409	A	A
11_21018	T	T
12_20721	C	AG
12_10979	C	A
11_20673	T	A
12_30591	C	G
12_10959	A	C
11_20015	G	T
11_20452	G	G
12_10348	T	A
12_31418	G	T
12_30635	T	T
11_20654	T	A
11_10023	G	C
12_11217	T	T
11_10028	G	G
11_11028	A	G
11_20460	T	G
12_10803	G	A
11_11391	A	G
11_20545	T	A
12_30290	T	G
11_10726	T	A
12_10836	G	T
12_30561	G	C
12_21464	T	G
11_10943	C	G
12_11069	C	G
11_20306	T	T
12_30545	A	G
11_10012	G	T
12_30153	C	C
11_10046	T	T
11_21151	T	T
12_30609	C	T
12_30574	G	G
11_10409	C	A
11_10845	A	C
12_11272	T	A
11_10863	A	A
11_21005	A	G
11_20722	C	C
12_30308	G	C
11_20134	G	C
12_10077	G	T
11_10787	T	G
11_10582	T	T
11_10217	G	A
12_30830	C	T
11_20572	C	G
11_20799	G	G
11_20365	A	A
12_31279	T	C
12_30090	A	C
12_10491	T	C
12_10713	T	C
11_10236	C	G
12_30056	A	A
11_10935	A	G
12_10562	A	A
12_30528	T	T
11_21108	T	C
12_31324	C	G
12_31284	A	T
12_31525	A	A
12_30924	A	C
11_21389	A	T
11_21241	T	C
12_30790	T	A
12_10535	G	G
12_11267	T	G
11_10214	A	G
11_20023	G	T
11_20974	C	T
11_21370	C	C
12_30367	T	A
11_20553	T	G
11_20550	C	A
12_20317	C	A
12_30865	G	C
12_30772	G	C
11_21068	A	A
12_20059	G	G
12_30728	A	C
12_11096	T	T
12_31281	A	T
12_10508	T	G
11_20366	T	T
11_10656	A	C
12_10155	C	C
12_31023	G	C
12_20295	A	T
11_11302	C	C
11_10225	T	G
11_20795	C	T
11_20524	A	C
12_20832	G	G
12_30395	G	G
11_11162	T	G
12_30477	A	A
12_10810	A	T
11_20485	C	C
12_30427	A	A
12_21450	A	A
12_20981	C	G
12_10899	T	A
12_10022	T	G
11_10398	C	T
11_10817	C	T
12_30438	A	G
12_10188	A	T
12_31240	G	G
11_10957	C	G
12_30240	G	G
12_30649	A	C
12_10099	A	C
11_21086	C	G
11_11021	T	A
11_20534	T	T
11_10566	C	C
12_30063	T	G
12_10636	A	T
12_10981	T	A
11_11246	G	G
11_21144	A	C
12_31200	T	A
12_30833	G	C
11_20639	G	T
12_20037	C	G
12_10392	G	G
11_20155	A	C
11_20466	G	A
11_20884	C	C
11_20367	C	C
11_20651	A	C
11_11440	A	A
11_21304	C	G
12_11452	T	A
12_31420	G	A
12_30509	G	G
12_10579	T	G
12_31029	C	C
11_11015	G	G
12_10063	C	G
11_20114	T	T
12_31535	G	C
11_10705	C	G
12_30616	G	C
11_21299	G	G
12_10367	C	G
11_20179	G	G
12_11443	C	G
11_21388	A	A
12_30576	C	G
11_10182	G	C
11_20723	T	C
11_10695	C	G
11_10671	A	A
11_10789	C	G
11_10518	T	C
12_31224	T	A
12_30119	T	T
12_10410	C	C
11_21001	A	A
12_11010	T	G
12_11450	G	A
11_20969	C	T
11_11530	A	G
11_10611	C	C
11_10838	C	C
12_30342	G	G
12_11269	G	A
12_11368	G	G
11_20178	A	C
12_20649	C	T
12_10739	T	A
11_20527	T	G
11_21361	G	G
12_10923	A	CT
11_21401	G	C
11_11058	C	C
11_10570	T	G
11_20567	G	G
12_11487	C	C
11_20551	G	C
11_10259	G	G
12_30651	C	G
11_20646	G	A
12_11044	G	C
12_30503	T	A
11_10830	G	G
12_30491	C	C
12_11183	A	T
11_11287	C	G
11_10648	G	G
11_10040	C	C
12_30584	T	C
12_11387	G	C
12_31536	T	C
12_10571	A	A
11_10823	A	T
11_10357	G	C
12_30231	A	T
11_10263	T	CT
12_30187	G	C
12_10581	A	C
11_20975	G	G
11_10710	C	T
12_31367	A	T
11_10309	T	C
11_21160	C	C
11_20656	G	T
12_30473	C	C
11_10854	G	A
12_30683	C	G
12_11504	T	G
11_20887	G	G
11_20058	A	C
12_11385	A	A
11_21508	G	A
11_20458	T	C
11_21053	T	G
11_20848	G	A
11_20184	A	G
11_20671	C	C
11_21399	T	C
11_20230	T	T
12_30277	A	C
11_10851	G	T
12_30222	G	G
12_31269	G	C
12_20448	G	C
12_30449	C	G
11_21533	C	C
11_20472	A	C
12_30505	T	T
12_11536	C	G
11_11258	T	A
11_21094	G	C
11_10600	A	G
12_10459	T	C
11_21254	T	T
11_10244	A	T
11_11453	A	A
12_20867	C	AG
11_20876	G	C
11_20560	A	A
11_10419	T	G
11_20409	C	C
12_30329	C	T
12_30057	C	G
12_31288	A	A
12_10368	G	C
12_31417	G	G
11_21502	C	A
12_21319	G	C
11_10894	C	G
11_21511	G	C
12_30622	T	T
11_21201	A	G
11_20157	T	T
11_10741	C	G
12_30402	G	C
11_11100	T	T
11_20371	G	T
12_20839	G	C
11_21014	T	G
11_10031	G	C
12_20825	A	A
11_20801	A	C
11_20172	A	C
11_20743	C	C
11_21365	G	C
12_21449	A	A
12_31353	A	A
12_20006	C	G
12_30410	C	T
11_20805	A	C
12_11106	T	G
12_30213	A	A
11_20482	C	C
11_10893	A	T
12_31388	T	G
11_20714	T	A
11_20590	G	C
12_30204	C	A
12_20403	A	A
12_31422	G	G
11_11128	T	A
11_10227	T	G
11_10334	T	C
12_20436	G	G
11_11094	G	G
11_20906	A	A
12_30636	G	T
12_31088	A	T
12_21522	C	C
12_11457	G	C
11_21314	T	A
11_10751	C	C
11_10326	G	A
12_10497	G	C
12_10347	G	C
12_20525	C	G
12_30698	T	G
12_30655	C	G
11_10254	T	GT
12_30785	A	T
12_30832	T	T
12_31205	C	C
11_21239	C	C
12_10393	G	G
11_21110	C	C
11_21166	A	T
11_20439	T	A
12_11524	G	C
12_31215	G	C
11_20631	T	G
12_31475	C	G
11_20239	A	G
12_20406	G	C
12_31291	C	C
11_20791	A	A
11_11483	G	C
11_10116	T	C
12_30750	C	C
12_10542	T	T
11_20815	C	C
11_20415	C	G
11_10601	C	G
11_10947	T	G
12_21288	A	T
12_31427	G	G
12_20237	G	C
11_10150	C	G
12_31206	C	G
11_10058	G	C
12_31431	C	C
12_10883	T	A
11_20320	A	T
12_10344	A	C
12_11078	G	T
11_21385	C	G
12_10371	G	T
11_10043	G	G
12_31084	C	G
12_31485	A	G
12_31503	A	T
11_21384	G	G
11_21289	A	G
12_10171	C	G
11_20931	C	T
12_21020	C	G
11_11349	G	C
12_20863	C	C
12_21442	A	C
11_20021	C	A
11_20920	A	A
11_21427	A	G
11_20652	G	T
11_10358	T	G
12_10426	G	C
12_11121	T	T
11_21414	C	C
11_21261	T	G
11_20086	T	T
11_10809	A	A
12_11454	C	C
12_31467	A	A
12_31521	C	T
12_30707	C	C
11_20697	C	C
12_10313	C	C
12_10950	C	C
12_21029	G	C
11_10778	T	G
12_31356	G	T
11_20092	C	G
11_20356	T	A
11_21397	C	A
12_30494	G	C
12_30305	G	G
11_10900	G	C
11_21275	A	G
12_10485	A	GA
11_10697	T	T
11_11127	A	C
11_21148	G	C
12_30762	T	C
12_10953	A	T
12_30205	T	A
12_31183	C	A
11_10262	T	C
11_20947	C	G
11_20629	A	T
11_11072	A	A
11_20193	G	G
12_10114	T	A
12_20217	T	A
11_21202	T	G
12_31249	G	C
12_11442	T	T
12_30508	C	TC
11_10070	C	C
12_20181	G	G
11_11332	T	G
12_30319	T	T
12_30968	G	G
11_21354	G	C
11_20585	G	A
12_21527	C	TC
12_31333	A	C
12_21461	G	C
11_20105	T	G
11_20912	A	T
11_10645	T	TA
11_20146	T	T
12_30926	C	C
11_10837	T	T
12_30695	T	G
12_10218	C	C
12_30627	A	A
11_20029	A	A
11_10748	T	C
11_20862	A	T
11_20276	G	T
11_10501	C	G
12_11050	A	G
11_21025	A	C
12_30337	A	C
11_21071	G	TC
12_10487	G	C
11_10760	T	C
11_21088	A	C
12_30214	G	A
12_31149	T	G
11_20498	G	A
12_30794	G	C
11_10153	G	C
11_21217	C	C
11_10873	C	C
11_10115	A	C
11_10729	C	C
12_31264	G	C
12_30598	T	C
12_20643	C	G
12_30424	A	A
12_30653	T	CT
12_30444	G	C
11_10781	A	T
11_10651	G	A
12_31361	C	G
11_20375	G	C
11_20042	C	T
12_10592	C	C
11_20908	T	G
12_21372	A	A
12_20816	A	G
12_21194	G	C
11_20009	G	G
11_21101	C	G
12_31300	A	G
11_20386	A	T
11_10323	T	G
12_31187	G	G
12_30475	G	C
11_10006	A	C
12_30700	G	C
11_11346	G	G
12_31246	C	C
11_10111	G	G
12_20187	A	G
12_20613	A	A
11_21048	A	C
12_30540	G	T
12_10088	T	G
11_21125	G	C
12_30690	C	G
11_20526	A	T
12_30925	C	C
11_21228	G	C
11_10401	A	A
11_10783	T	G
11_20440	G	CG
12_30768	T	C
12_11492	A	T
12_30008	A	C
11_10632	T	G
12_11468	G	G
12_30481	G	G
12_11184	C	G
12_31513	A	C
11_20468	C	G
11_10509	C	G
12_31294	T	T
11_11495	G	T
12_11202	C	C
12_30705	G	G
12_11192	A	A
11_20060	G	C
11_20107	C	A
12_31380	A	C
12_31242	A	C
11_10522	C	C
12_31375	A	CA
11_20891	A	A
11_10773	A	A
12_31342	T	A
11_10055	C	G
12_10016	C	G
12_20608	T	A
11_20879	C	G
11_20628	T	A
12_21463	T	A
11_20675	G	G
11_10641	T	C
11_20856	T	C
12_30116	A	T
12_11208	C	C
12_11152	C	G
12_30759	C	C
12_10035	G	T
11_10107	G	G
11_20882	C	A
12_30379	C	A
12_31139	A	T
11_10624	C	C
12_30181	T	G
12_30040	G	G
12_30025	G	C
12_10927	A	A
12_10420	G	T
11_20479	C	AG
11_21203	T	G
11_21390	G	G
11_10072	A	G
12_31252	T	T
11_20302	G	C
12_20045	G	C
12_31053	A	T
12_10051	T	G
12_30524	T	T
11_10528	A	A
11_11172	G	C
11_21296	A	A
11_10294	G	T
11_20785	C	C
12_30809	A	C
12_30922	G	C
11_20115	T	G
12_30703	C	A
11_10496	C	G
11_21265	C	A
12_31340	G	A
12_10333	T	C
11_20388	C	C
11_10138	T	T
11_10580	C	G
12_11475	T	G
12_31163	G	A
11_20895	G	A
11_20083	G	C
12_10844	A	G
11_21373	C	G
11_20713	T	C
12_31360	G	A
12_30732	A	G
11_11401	T	C
11_20135	G	T
11_20309	A	A
11_21360	A	G
11_20885	A	C
11_20730	A	C
12_11429	C	G
12_10629	A	G
11_21358	G	G
11_20528	C	C
12_20421	T	A
11_10404	T	A
11_11002	A	T
12_31274	A	T
12_10970	G	C
12_30645	A	T
12_31117	G	CT
11_21418	T	AC
11_10846	C	C
12_10230	G	G
11_21077	T	A
11_21027	T	T
12_31160	T	T
11_10194	C	G
12_11498	G	G
11_20215	C	C
11_10635	T	A
12_10910	C	G
12_20108	C	T
12_31272	G	T
12_10548	G	G
11_20807	A	C
11_21355	T	C
12_20849	G	G
12_30674	T	C
12_21462	A	A
12_10596	A	T
12_10938	G	G
11_20210	T	G
12_11060	G	G
11_20955	A	G
12_30122	G	G
11_10952	G	C
11_20623	T	G
11_10855	T	G
12_30097	G	C
11_20394	C	C
12_11297	A	C
11_11004	T	A
11_20197	A	T
11_10707	C	G
11_10841	A	G
11_20657	A	C
12_10391	T	A
11_10456	G	T
12_10784	C	G
11_10820	A	T
11_10191	C	A
12_20201	G	C
12_11278	A	A
11_10056	G	G
11_20307	C	G
11_20968	C	C
12_30934	C	C
12_30935	G	C
12_30029	G	C
11_11048	T	A
11_10798	C	C
11_10799	G	G
11_21207	C	A
11_10455	A	T
11_11122	A	C
11_10423	C	C
11_11046	G	G
12_31156	C	C
12_30419	G	AG
11_21205	C	G
11_20169	C	C
11_21302	G	G
12_31502	C	G
12_31018	T	G
11_20373	T	G
12_30517	G	T
12_30394	C	G
12_30786	C	C
11_20662	C	C
11_10121	G	C
11_10120	G	C
12_20593	C	G
12_10613	C	G
12_30110	C	G
12_10605	A	C
11_10139	T	C
11_10724	G	C
12_31270	A	T
11_20605	C	C
11_20414	A	C
11_10890	C	G
11_10183	C	A
12_20278	G	G
12_10887	C	AG
12_31268	G	C
12_31164	G	A
11_10165	A	T
11_20102	T	G
11_10057	G	C
11_10379	C	T
12_10930	A	C
12_11036	G	AC
11_10513	C	T
12_31167	C	C
12_30685	G	C
11_10466	A	G
12_11018	G	G
12_10257	G	C
11_20701	A	C
11_20798	T	T
11_10084	C	G
12_30363	T	G
12_30953	A	G
11_10825	T	A
11_20699	G	G
12_30003	C	C
11_20062	A	A
12_30113	T	A
12_30927	A	T
12_30404	G	G
11_20668	G	G
11_20838	T	G
11_10686	G	AG
11_21459	G	AG
11_20642	G	C
12_21396	T	C
11_20769	C	G
12_30788	C	C
11_11066	C	C
11_20689	T	T
12_31283	G	G
12_20335	G	G
11_10869	T	T
11_20994	C	C
12_10268	C	C
11_10914	C	G
11_10260	C	C
12_30678	G	C
12_31484	A	A
12_30592	G	T
12_10134	T	G
11_10024	G	T
12_10489	A	T
12_30914	C	C
12_10499	T	G
11_10814	G	C
11_21246	C	C
12_30514	A	C
12_30583	G	C
12_20611	A	A
11_20794	T	A
11_11343	A	T
12_31021	G	T
11_10524	C	G
11_20880	T	A
12_30998	T	C
11_21423	G	C
11_10682	G	G
11_11132	C	G
11_21122	G	G
11_10839	C	G
11_10694	T	C
11_10261	G	TC
12_11339	C	G
11_10433	G	G
11_20064	T	A
11_20558	C	A
11_10525	A	CA
12_11091	C	G
12_21408	A	A
12_10036	T	G
11_10221	C	C
11_20346	T	C
12_21016	G	GC
11_11012	C	G
12_30406	G	C
12_20240	C	A
11_10772	A	T
11_10184	A	A
11_20959	C	A
12_11321	G	G
12_30409	A	A
11_10722	T	C
11_10090	C	T
12_30634	G	T
11_11294	C	T
11_20119	A	GA
12_30642	A	G
12_20793	T	C
12_30696	A	G
11_10352	C	G
11_21070	G	G
11_20577	G	C
12_30856	A	G
11_20017	T	G
12_30487	G	G
11_10234	G	G
11_21507	C	C
11_20149	T	A
12_30842	G	G
12_10554	T	G
11_20385	G	C
12_21137	T	T
12_30684	T	T
12_30658	G	G
12_31496	G	G
12_31251	G	C
12_30797	T	G
11_10317	C	G
12_31312	A	G
12_10847	G	G
11_20168	C	T
12_10100	T	CA
11_10685	T	A
12_31524	T	G
12_30580	A	A
11_11276	G	G
11_20293	C	T
11_21330	G	G
11_20315	A	T
12_30336	T	A
12_31493	A	T
11_20291	G	AG
12_30719	A	A
12_10314	G	C
11_20892	A	A
12_20591	A	A
11_10983	T	G
12_30796	C	C
11_10962	A	G
11_20262	A	C
11_21303	G	G
11_11206	T	C
12_30317	A	G
11_10702	G	C
11_21024	T	G
12_10623	A	T
11_21212	G	G
12_10732	G	G
12_31144	T	A
11_10576	G	T
12_30723	G	G
11_10343	C	G
12_30871	A	C
12_30870	C	G
12_31474	C	G
11_21079	A	A
11_10385	C	C
12_30996	G	T
12_10452	C	G
12_30385	C	A
11_21204	G	G
11_11375	A	C
11_20820	G	C
11_20944	A	A
12_31235	C	G
12_31498	C	C
11_10574	C	G
11_10081	A	G
12_30396	C	G
12_10151	G	C
11_20001	A	T
11_20329	A	C
12_31261	G	G
11_21145	G	G
11_20778	G	C
11_10436	G	G
12_10219	C	G
11_21447	C	G
12_30625	T	T
12_10408	G	C
11_10767	C	A
11_10791	C	G
12_30250	T	T
12_30878	T	CT
11_10667	T	C
12_30760	G	G
11_21112	A	T
11_11352	T	T
12_31393	C	A
11_20449	A	T
11_10916	G	C
12_30867	C	G
12_30868	A	A
12_30869	G	T
11_21093	A	G
11_21012	G	G
12_30148	A	T
12_11274	C	G
12_30354	G	C
12_31189	G	C
11_21480	A	C
12_20898	G	G
12_10181	A	G
12_10374	G	C
12_30779	C	G
11_10239	C	A
12_30515	T	A
11_11479	A	C
11_20995	T	G
12_30819	C	C
12_11310	A	T
12_30818	G	T
11_10013	A	A
11_20659	T	A
12_20235	T	T
11_11016	C	A
11_20734	T	G
11_20427	C	G
12_30350	A	A
12_31113	C	C
12_30136	A	A
12_30566	C	C
11_20283	A	G
11_11198	G	G
11_20897	C	G
12_30751	T	G
11_10526	G	G
11_11125	T	C
12_10677	T	A
12_10746	T	A
11_20934	G	C
11_21078	G	C
11_21052	G	G
11_20637	G	C
11_10080	T	T
12_31109	G	C
12_30590	G	C
11_20571	C	G
11_11229	G	G
12_21476	G	G
11_20493	C	C
12_31299	T	G
12_30377	G	G
11_11261	G	G
11_20411	C	C
11_20607	A	T
12_11434	G	A
12_30693	G	G
11_11207	C	G
11_20220	G	C
11_20840	A	A
12_10149	G	G
11_11200	T	C
11_20363	T	G
11_21191	C	G
12_31452	A	G
12_11363	G	C
11_20412	A	C
11_20396	T	C
12_30260	G	C
11_21247	A	A
12_31519	C	G
11_20987	T	C
12_31298	T	C
12_30761	A	A
11_20139	C	C
12_10505	C	G
12_10857	G	C
11_11381	A	G
11_11456	T	C
12_21036	G	C
11_11507	T	C
11_21141	G	C
12_30752	G	T
11_10644	A	C
12_30432	G	G
11_10994	T	GA
11_21073	C	A
12_30848	C	G
12_21393	A	C
12_30200	C	C
12_31230	T	C
11_10534	G	T
11_10672	G	C
11_21258	A	C
11_21333	G	G
11_11394	A	C
12_30619	G	A
11_10276	C	T
12_31111	A	A
12_10403	G	C
11_11533	C	G
11_21133	T	G
11_10052	T	G
12_10053	G	G
11_11136	G	G
11_10095	C	GC
12_30694	G	C
12_11253	G	G
11_11067	T	A
11_20737	G	C
11_11178	C	G
12_30344	T	A
11_21221	C	TC
12_31497	C	G
11_10630	G	A
12_30370	C	C
12_30956	G	G
11_20225	T	C
12_20227	G	C
11_11323	A	C
11_20347	C	A
12_20907	A	T
11_10515	T	T
12_31297	A	C
12_10504	A	T
12_20156	T	C
11_10093	A	CT
12_31491	C	C
12_10430	G	T
11_20562	C	G
12_30164	G	C
12_10637	A	T
11_21017	C	G
12_31528	C	C
11_20732	A	G
12_30478	A	G
12_30499	A	G
11_10631	C	C
12_30631	T	C
11_11283	C	T
11_20372	T	T
11_21440	A	C
12_10575	C	G
12_11399	C	G
12_20257	A	T
12_30168	G	G
12_30672	C	C
12_30630	T	T
12_10506	T	A
12_30488	T	T
11_20719	A	G
11_10550	C	G
12_10486	T	A
12_30620	A	C
11_20669	T	GA
12_10241	G	T
11_21177	T	G
12_31194	G	C
12_31203	C	G
12_31523	A	A
12_20274	G	G
11_21505	T	G
12_30765	C	G
12_31443	C	G
12_10905	A	G
12_31152	A	T
11_20740	C	G
11_11470	C	G
12_11466	A	T
12_30775	A	A
12_31238	T	T
11_20514	G	C
12_30482	A	G
11_20523	C	G
12_30237	G	G
11_21210	G	AG
11_21187	G	A
12_31372	C	T
11_20711	A	A
11_20486	A	C
12_30430	A	A
11_20410	G	C
11_20521	A	T
12_31517	G	G
12_30544	T	G
11_20650	T	A
12_10122	A	G
11_10996	C	G
12_10670	C	G
12_11295	G	G
11_10552	C	G
12_31229	G	T
11_21168	G	G
11_10073	G	C
11_20568	T	A
11_20008	T	G
11_21190	A	T
11_20093	A	C
11_10265	A	C
11_10101	C	G
12_20775	T	A
11_10128	A	A
11_20052	A	T
12_30783	T	T
12_10878	C	G
11_21402	A	C
11_20972	A	A
12_20684	T	G
12_31366	G	T
12_30858	G	C
12_30857	A	CT
11_20970	T	T
11_21517	T	G
11_21096	A	A
11_21286	A	G
11_21428	A	A
12_30183	A	A
12_30163	G	G
11_10620	C	G
11_21446	A	T
12_30546	G	T
12_30747	G	G
11_10829	C	G
12_30414	C	G
12_20770	C	G
11_20936	C	C
11_21056	G	C
11_10329	T	A
12_30459	G	C
12_10693	C	T
11_20742	G	C
12_11496	T	G
12_30007	G	C
11_20361	G	A
11_11080	G	G
11_10911	G	A
12_31198	C	T
11_20755	G	G
11_20126	A	G
11_20961	A	C
12_11138	T	C
12_30569	G	G
11_20765	C	G
11_20461	C	G
11_20500	T	C
12_30621	A	A
12_10308	G	G
12_20369	T	G
12_11304	T	A
12_10210	G	C
12_20285	C	G
11_10589	T	A
11_10918	C	C
11_20455	C	G
11_20379	G	C
11_20686	G	G
11_10498	C	C
11_20249	A	A
12_10808	C	G
11_11111	C	T
11_11101	A	T
12_31390	A	T
11_20858	T	C
12_20143	A	G
12_30673	G	C
12_21356	G	C
11_11480	A	C
11_11501	A	G
12_20505	C	A
12_30626	A	T
12_10725	G	TC
12_11517	G	A
12_20878	T	A
12_10222	C	G
11_21426	A	A
11_10974	C	C
12_31222	A	G
11_21353	G	A
11_20450	C	C
12_31126	G	C
11_20089	G	C
12_31462	G	C
11_10481	A	A
12_30257	G	G
12_20685	T	A
11_20020	A	A
12_10982	C	C
11_10243	C	T
11_10424	C	C
12_11169	T	A
12_10103	C	G
12_11316	G	T
11_20940	G	C
11_11223	A	C
12_11493	A	T
11_10653	T	C
12_30709	A	G
11_20976	G	AG
12_30108	T	G
12_30600	C	G
12_30611	C	G
11_20242	T	C
11_10586	C	T
12_10689	T	C
12_30492	G	G
11_20868	C	C
12_21128	G	C
11_20324	T	C
12_10345	T	T
12_20345	A	C
11_20247	C	C
11_21405	C	G
12_10199	G	G
12_10079	T	G
12_31094	C	T
12_20359	C	G
12_30050	C	G
11_11341	G	T
12_11177	G	A
11_20890	T	G
11_10175	A	G
11_11478	G	G
11_10083	T	C
12_20148	G	C
11_20746	G	G
11_21215	G	G
12_30787	C	G
12_30151	C	G
12_30532	G	C
12_10558	C	G
12_30646	T	T
12_31286	G	G
11_21225	C	G
11_20855	C	G
11_10442	C	C
11_20153	A	T
11_20728	C	G
12_31428	A	C
12_10698	A	C
12_10717	G	T
11_20853	A	AG
11_10557	G	A
11_10987	T	C
12_21049	G	G
12_10140	T	T
11_10299	G	A
11_10946	G	G
12_31155	T	C
12_30143	G	G
11_10462	C	G
12_30753	C	G
11_21067	A	C
11_21121	C	C
11_20303	A	A
12_20424	A	A
12_30390	T	A
11_10527	T	A
11_10531	A	T
12_30055	C	G
12_30053	T	G
12_20688	A	A
12_30441	A	G
12_30999	G	G
11_10048	C	TG
12_30854	A	G
11_20103	A	G
12_30734	C	G
11_20501	T	G
11_20676	A	G
11_20680	A	G
12_31207	A	A
11_21297	A	T
12_30002	A	G
11_11250	G	C
12_30972	C	C
11_11326	T	A
11_20712	A	G
12_30557	C	C
12_10633	C	G
12_30603	A	A
12_30352	G	AG
12_30423	T	T
11_21324	T	T
12_31186	A	T
12_10105	C	G
12_30577	G	G
12_31414	G	T
11_20097	C	G
11_21448	T	C
12_30504	T	C
11_10734	C	G
12_30147	C	G
11_20133	G	T
12_10406	C	TC
11_20958	A	G
11_21153	G	C
12_30657	A	G
11_10891	G	A
11_20513	T	A
12_11077	A	G
12_21328	T	C
12_30945	A	A
11_20502	A	G
12_30944	C	AC
11_10307	C	C
11_20864	T	A
11_20085	A	C
11_10252	C	C
12_30595	T	G
11_10461	T	T
11_10646	G	G
11_21280	A	A
11_10470	C	C
11_20561	G	C
12_30462	T	A
12_30506	C	C
11_10342	G	C
11_11133	G	C
11_10956	C	G
11_20222	G	C
12_30223	G	T
11_20601	G	G
12_30640	C	G
11_10127	G	G
12_31159	C	T
11_21409	T	A
11_21346	A	C
12_30118	G	G
12_30955	A	A
11_21134	C	G
11_20130	T	G
12_30909	A	GA
12_10074	A	G
12_31368	G	T
12_30602	G	TC
11_10807	G	G
12_10615	A	C
11_11059	C	C
11_20289	G	G
12_30472	C	G
11_21293	G	C
12_30736	T	A
11_10123	C	T
11_20334	G	C
11_11319	G	CG
11_10539	A	G
11_21032	T	A
12_30860	G	A
11_20786	G	C
12_10657	C	C
12_30106	C	CG
12_31387	C	T
12_11155	C	C
12_31239	C	G
11_20265	A	C
11_20118	G	T
12_10215	G	G
12_30910	G	T
11_10137	T	G
11_21103	A	G
12_30782	C	G
12_30248	G	G
11_21469	A	G
12_11235	G	TC
11_20620	G	C
12_21157	T	CT
12_10089	G	G
11_10030	G	T
11_21229	T	G
12_10626	T	C
12_30769	A	G
11_21277	A	C
12_11338	C	C
11_21226	A	G
11_20532	C	C
12_30054	A	C
11_10909	A	A
11_20374	G	G
11_21362	C	G
11_20847	T	T
11_20645	T	T
11_20687	G	C
11_10925	C	C
11_11497	G	TG
12_30088	C	C
11_10881	T	C
11_20229	C	C
11_11405	A	C
11_10768	G	T
11_10731	C	C
11_20007	G	G
11_10301	T	G
12_31179	G	A
11_10954	C	C
11_20298	T	T
11_10310	G	C
11_10303	A	T
11_20790	C	G
11_21481	A	C
11_21173	T	T
12_30533	G	C
11_10174	T	T
11_10251	C	G
12_31236	G	C
11_10578	C	G
12_11107	C	C
12_31258	A	A
11_20894	C	C
11_10044	A	T
11_10754	C	G
12_30474	C	A
12_31174	A	CA
11_20691	A	A
12_30080	T	T
11_10256	T	C
11_10780	G	C
12_30166	T	A
11_10681	C	G
11_11038	G	T
12_11173	A	T
11_20808	G	C
12_30335	A	T
11_20434	T	A
11_10692	A	T
11_11500	G	G
11_10270	A	T
12_31411	G	G
11_20980	C	G
12_11444	G	G
11_21181	G	C
12_30178	T	A
12_30525	T	T
12_30032	C	G
11_21374	A	C
11_21366	G	G
11_11448	G	G
11_10178	C	C
12_31062	T	G
12_31064	G	G
11_21244	G	G
12_30656	A	G
11_20698	T	C
12_11030	A	A
11_10805	G	G
11_10026	T	G
12_11266	G	G
12_30242	G	G
12_31441	A	A
11_11092	A	C
11_21377	G	T
12_10752	T	CT
11_10376	T	A
12_30314	G	T
11_20602	T	CT
11_10588	A	C
12_31227	G	G
12_10205	T	T
12_10472	G	G
12_11242	G	C
12_30165	A	T
12_30960	A	G
11_10147	A	G
11_20109	T	T
11_20444	G	G
11_10597	G	A
12_30060	A	C
12_31346	C	C
12_30755	T	G
11_20557	A	T
12_21105	G	C
11_21109	C	C
12_31383	T	G
11_20339	C	C
11_20211	G	CG
11_21438	G	C
11_11290	C	G
11_11461	G	GC
11_10978	A	A
12_31325	C	G
12_30316	T	G
11_21136	C	C
12_31278	A	T
12_31271	C	G
11_20904	G	G
12_11508	C	G
12_11232	T	GA
12_31479	G	C
12_31352	A	G
12_31374	G	G
12_30067	T	C
12_10583	T	A
11_10196	T	A
11_10920	T	T
11_10714	C	T
11_10213	C	C
11_11262	C	G
12_20264	T	A
11_10673	C	G
12_30879	A	C
12_30880	G	C
11_11014	A	T
11_10335	G	G
11_11281	T	C
12_31134	C	C
11_21307	A	A
11_20063	T	T
11_10064	T	GA
11_21126	C	C
11_20670	C	C
12_11455	C	C
12_10543	C	A
12_31092	T	C
12_10643	C	G
12_30908	T	A
11_20053	G	G
11_20494	G	G
12_20027	G	C
11_20467	A	C
11_21099	T	C
12_30677	G	C
11_20432	T	A
12_20641	A	G
11_21220	A	T
12_30744	T	A
12_31295	C	G
11_10638	T	T
11_10279	T	A
12_20574	T	C
12_11357	C	C
12_30130	G	C
11_20387	G	AG
12_10735	A	A
11_10157	T	A
11_11185	T	T
12_31065	A	T
12_31066	C	C
12_11146	A	T
12_11055	T	T
12_30777	T	G
11_20626	G	A
11_21381	T	T
11_20829	G	T
11_21010	T	A
11_21431	A	A
11_21318	C	T
11_20195	T	A
11_21155	A	C
12_30304	C	A
11_10610	C	A
11_20236	G	C
11_20720	A	T
12_30382	C	C
11_20349	C	T
11_20781	T	T
12_10649	A	T
12_30420	A	T
11_10679	C	G
11_20883	C	G
11_10405	T	G
12_30325	T	T
11_20180	A	G
11_10870	T	C
11_21129	T	C
11_21267	G	G
11_11214	C	C
11_10834	C	T
11_20924	C	G
11_10999	C	A
11_20325	A	C
11_10608	A	T
11_20552	A	CT
11_20096	A	G
12_30724	A	G
12_31511	G	G
12_20949	G	G
12_20463	C	G
11_10377	T	C
11_10590	T	T
12_10769	T	T
12_10032	T	T
11_20536	C	G
12_21009	C	G
12_20413	C	C
12_10655	A	G
11_20580	C	G
11_10008	G	T
12_30311	G	C
11_10813	C	C
12_20803	A	G
12_31175	A	T
12_31275	G	T
12_30555	A	C
11_21495	A	A
11_10047	A	C
12_31490	G	G
11_21223	G	AG
11_10136	T	C
11_21251	C	G
12_30521	C	TC
11_20311	C	C
11_10094	G	C
12_20158	G	C
11_20442	G	A
11_20707	C	A
12_10680	G	A
11_11398	G	A
11_10577	C	A
11_10292	C	C
12_30596	A	T
12_10493	C	C
11_10069	G	G
11_20971	A	G
12_30454	C	T
12_10650	G	A
12_21131	G	C
11_10977	C	C
11_21310	C	T
12_11209	C	C
12_31317	T	T
11_10411	A	G
12_30436	A	C
12_31509	C	G
11_20129	G	C
11_10886	G	G
12_30792	A	A
11_10189	A	G
11_10253	C	C
12_30588	T	T
12_20297	A	C
11_11528	G	C
11_11534	T	A
11_20893	C	C
11_20609	A	A
12_30904	T	A
12_30301	A	T
11_10559	C	AG
12_30691	G	G
12_30400	T	GT
11_21493	T	A
12_11255	C	C
11_10988	G	T
11_20784	C	G
12_11134	G	C
11_20700	G	C
12_30799	T	C
12_31077	G	C
12_31076	G	T
12_31075	G	C
12_31072	G	C
11_11073	G	G
11_10400	T	C
12_30994	G	A
12_10640	G	G
12_31256	G	T
11_21038	C	T
12_30375	C	A
11_20946	A	A
12_30820	A	T
11_21340	C	G
11_10882	A	A
12_30411	A	T
11_20783	T	GA
11_10220	T	G
12_11353	G	G
12_20831	T	G
12_31381	T	T
11_20200	T	A
11_10840	C	G
11_11179	T	T
12_30836	A	G
11_10346	G	C
12_10159	C	T
11_21344	C	C
12_31481	C	G
11_11312	C	G
11_10394	C	C
11_10755	C	C
11_10728	T	C
11_10373	C	T
12_30465	T	C
11_21178	T	A
11_10750	G	A
11_20725	C	G
12_31180	G	C
11_10896	T	A
11_10422	C	G
12_10674	G	C
12_30681	C	C
12_30906	C	G
11_21062	A	T
11_10628	C	G
11_10437	T	T
11_20288	G	C
12_31218	C	C
11_10687	G	G
11_20219	C	G
11_21321	G	C
12_20576	T	A
12_10284	G	T
11_21197	G	C
11_10050	G	T
11_10602	C	G
11_10842	C	A
12_31440	A	G
12_31148	A	C
12_21345	T	T
11_10325	G	C
11_10619	G	C
11_21040	T	G
12_20323	C	G
12_20031	G	T
12_30039	A	G
11_10676	C	C
12_31231	A	G
11_10964	C	G
12_30380	T	GA
11_21298	T	A
11_20314	C	G
12_11322	A	T
11_21147	G	C
11_10568	C	G
12_31033	T	GA
12_31035	T	A
12_31394	C	G
12_21114	C	G
12_30378	C	T
12_10154	T	A
11_20417	T	C
11_20582	T	C
11_21209	T	T
11_20771	C	C
11_10380	T	A
11_10700	T	G
12_11265	G	G
12_31096	C	C
12_10532	G	T
11_20600	G	GC
12_11257	T	A
11_11180	T	A
12_10936	A	G
12_31401	T	A
11_10169	A	T
11_10782	A	C
12_21167	A	A
11_20342	G	C
12_31115	C	C
12_11112	G	G
11_10370	C	C
12_30737	G	G
11_21528	T	A
12_30550	T	A
12_10179	C	G
12_30665	G	C
11_20960	T	C
11_10868	A	C
11_11441	C	G
11_21348	T	G
11_20259	A	G
12_20144	G	G
12_30754	T	A
12_11315	T	G
11_10381	C	T
12_10634	C	C
11_10167	T	A
11_10324	A	A
[truncated: 192 more rows]
